# Supplementary material for: Machine Learning and Deep Learning Hybrid Approach Based on Muscle Imaging Features for Diagnosis of Esophageal Cancer
Source: Diagnostics (Basel). 2025 Jul 8;15(14):1730. doi: 10.3390/diagnostics15141730 (PMC12293794; doi:10.3390/diagnostics15141730)
Supplement: Supplementary file 1 [file diagnostics-15-01730-s001.zip]

Archive with 12 entries (12 files):
- Supplementary Table S1.pdf
- Supplementary Table S10.pdf
- Supplementary Table S11.pdf
- Supplementary Table S12.pdf
- Supplementary Table S2.pdf
- Supplementary Table S3.pdf
- Supplementary Table S4.pdf
- Supplementary Table S5.pdf
- Supplementary Table S6.pdf
- Supplementary Table S7.pdf
- Supplementary Table S8.pdf
- Supplementary Table S9.pdf
